# Supplementary material for: Identification of Distinct Clinical Phenotypes of Critically Ill COVID-19 Patients: Results from a Cohort Observational Study
Source: J Clin Med. 2023 Apr 21;12(8):3035. doi: 10.3390/jcm12083035 (PMC10144996; doi:10.3390/jcm12083035)
Supplement: Supplementary file 1 [file jcm-12-03035-s001.zip]

Archive with 1 entries (1 files):
- jcm-2303861-supplementary.pdf
